# Supplementary material for: Development and Validation of a New Home Cooking Frequency Questionnaire: A Pilot Study
Source: Nutrients. 2022 Mar 8;14(6):1136. doi: 10.3390/nu14061136 (PMC8950242; doi:10.3390/nu14061136)
Supplement: Supplementary file 1 [file nutrients-14-01136-s001.zip]

Archive with 1 entries (1 files):
- nutrients-1589567-supplementary.pdf
